# Supplementary material for: LGB (lesbian, gay, and bisexual) state policy protections and substance use disparities
Source: Health Aff Sch. 2025 Mar 14;3(3):qxaf029. doi: 10.1093/haschl/qxaf029 (PMC11907768; doi:10.1093/haschl/qxaf029)
Supplement: qxaf029_Supplementary_Data [file qxaf029_supplementary_data.zip]

Archive with 7 entries (7 files):
- coi_disclosure - Glidden.docx
- coi_disclosure - Gomez.docx
- coi_disclosure - Guan.docx
- coi_disclosure - Hamad.docx
- HASCHOLAR_supplementary_materials.pdf
- coi_disclosure - Tan.docx
- coi_disclosure - Wesson.docx
